# Supplementary material for: m6A Regulator-Mediated Methylation Modification Patterns and Tumor Microenvironment Cell-Infiltration Characterization in Head and Neck Cancer
Source: Front Cell Dev Biol. 2022 Feb 7;9:803141. doi: 10.3389/fcell.2021.803141 (PMC8859267; doi:10.3389/fcell.2021.803141)
Supplement: Supplementary file 8 [file Table1.XLSX]

## Sheet: Sheet1
Table-S1: The GEO and TCGA datasets included in this study
Accession number	Source	Number of patients	Survival
TCGA: HNSC	Illumina RNAseq	546	OS
GEO: GSE41613	Affymetrix Human Genome U133 Plus 2.0 Array	97	OS
GEO: GSE42743	Affymetrix Human Genome U133 Plus 2.0 Array	103	OS
GEO: GSE65858	Affymetrix Human Genome U133 Plus 2.0 Array	130	OS/RFS
